# Supplementary material for: Inflammatory responses relate to distinct bronchoalveolar lavage lipidome in community-acquired pneumonia patients: a pilot study
Source: Respir Res. 2019 May 2;20:82. doi: 10.1186/s12931-019-1028-8 (PMC6498485; doi:10.1186/s12931-019-1028-8)
Supplement: Supplementary file 2 — Tables S1. Summary of unique lipid species, by class, identified using LC-MS. Table S2. Thirty-three lipid species differentiated SCAP from controls. Table S3. Forty-one lipid species differed amongst three lipid clusters (LClus). Table S4. Correlation matrix of differential lipids of clusters and phagocyte percentages of BALF. (ZIP 123 kb) [file 12931_2019_1028_MOESM2_ESM.zip]

Archive with 4 entries (4 files):
- Additional file 2. Table S1. Summary of unique lipid species.pdf
- Additional file 2. Table S2. Lipids discriminating CAP from controls.docx
- Additional file 2. Table S3. Lipid sepcies differed amongst three LClusters.docx
- Additional file 2. Table S4. Correlations of lipids and phagocytes in BALF.docx
